# Supplementary material for: Illustrating phylogenetic placement of fossils using RoguePlots: An example from ichneumonid parasitoid wasps (Hymenoptera, Ichneumonidae) and an extensive morphological matrix
Source: PLoS One. 2019 Apr 2;14(4):e0212942. doi: 10.1371/journal.pone.0212942 (PMC6445432; doi:10.1371/journal.pone.0212942)
Supplement: S1 Table — Extant specimens were labeled with a project number (Ichn_#XXXX) and are deposited at the specified collections. Collection abbreviations: KYU (Department of Entomology, University of Kentucky, USA), MCZ (Muzeum of Comparative Zoology Harvard), MNHN (Museum National d'Histoire Naturelle), NHM (Natural History Museum London), NHRM (Naturhistoriska Rijkmuseet Stockholm), NMB (Naturhistorisches Museum Basel, Switzerland), NMBE (Naturhistorisches Museum Bern, Switzerland), NMNH (National Museum of Natural History Smithsonian), PIN (Paleontological Institute of Russian Academy of Science), SF (Senckenberg Forschungsinstitut und Naturmuseum), UCM (University of Colorado Museum of Natural History), WC (Waite Insect collection, University of Adelaide, Australia), ZMUT (Zoological Museum of the University of Turku, Finland). For the fossils collections, we provide the collection's individual numbers. The gender of the coded specimens was indicated by (f) for female and (m) for male. (XLSX) [file pone.0212942.s001.xlsx]

## Sheet: S1
Supplementary File S2. Full list of all coded extant and fossil taxa. Extant specimens were labeled with a project number (Ichn_#XXXX) and are deposited at the specified collections. Collection abbreviations: KYU (Department of Entomology, University of Kentucky, USA), MCZ (Muzeum of Comparative Zoology Harvard), MNHN (Museum National d'Histoire Naturelle), NHM (Natural History Museum London), NH…
Extant/Fossil	HigherGrouping	Subfamily	Tribe	Genus	Species	Specimen/Collection number	Country	Collection
extant	Ichneumoniformes	Cryptinae	Cryptini	Buathra	laborator	Ichn_#2533	Switzerland	NMBE
extant	Ichneumoniformes	Cryptinae	Phygadeuontini	Gelis	areator	Ichn_#2557	Switzerland	NMBE
extant	Ichneumoniformes	Ichneumoninae	Ichneumonini	Ichneumon	albiger	Ichn_#2591	Switzerland	NMBE
extant	Labeniformes	Labeninae	Labenini	Certonotus (Aseprellus)	sp.	Ichn_#2481	Australia	WC
extant	Labeniformes	Labeninae	Groteini	Labium	sp.	Ichn_#2461 (m), Ichn_#2514 (f)	Australia	WC
extant	Labeniformes	Labeninae	Poecilocryptini	Poecilocryptus	sp.	Ichn_#2466	Australia	WC
extant	Ophioniformes	Anomaloninae	Gravenhorstiini	Heteropelma	amictum	Ichn_#2531 (f), Ichn_#2532 (m)	Switzerland	NMBE
extant	Ophioniformes	Banchinae	Glyptini	Apophua	genalis	Ichn_#2310 (f), Ichn_#2311 (m)	Switzerland	NMBE
extant	Ophioniformes	Brachycyrtinae	Brachycyrtini	Brachycyrtus	sp.	Ichn_#2440	Belize	NMBE
extant	Ophioniformes	Campopleginae	Campoplegini	Hyposoter	didymator	ichn_#2529 (f), Ichn_#2530 (m)	Switzerland	NMBE
extant	Ophioniformes	Cremastinae	Cremastini	Dimophora	kentmartini	Ichn_#2465	Australia	WC
extant	Ophioniformes	Ctenopelmatinae	Scolobatini	Physotrasus	adriani	Ichn_#2592	Costa Rica	NHM
extant	Ophioniformes	Ctenopelmatinae	Ctenopelmatini	Xenoschesis (Polycinetis)	cf. fulvicornis	Ichn_#2590	Switzerland	NMBE
extant	Ophioniformes	Lycorininae	Lycorinini	Lycorina	sp.	Ichn_#2558	Guyana	ZMUT
extant	Ophioniformes	Metopiinae	Exochini	Acerataspis	sinensis	coded from Townes, 1971	?	?
extant	Ophioniformes	Metopiinae	Exochini	Colpotrochia	cincta	Ichn_#2284, Ichn_#2285	Switzerland	NMBE
extant	Ophioniformes	Metopiinae	Exochini	Exochus	sp.	Ichn_#2599	Switzerland	NMBE
extant	Ophioniformes	Metopiinae	Metopiini	Metopius (Ceratopius)	cf. fuscipennis	Ichn_#2573 (m)	Switzerland	NMBE
extant	Ophioniformes	Ophioninae	Ophionini	Leptophion	anici	Ichn_#2462	Australia	WC
extant	Ophioniformes	Tryphoninae	Phytodietini	Netelia	testaceus	Ichn_#2487, Ichn_#2488	Switzerland	NMBE
extant	Ophioniformes	Tryphoninae	Oedemopsini	Thymaris	negligere	coded from Townes, 1969	USA	?
extant	Ophioniformes	Tryphoninae	Oedemopsini	Zagryphus	nasutus	coded from Townes, 1969	USA	?
extant	Pimpliformes	Acaenitinae	Acaenitini	Arotes	moiwanus	Ichn_#2341	Japan	NMB
extant	Pimpliformes	Acaenitinae	Coleocentrini	Coleocentrus	excitator	Ichn_#2241 (f), ichn_#2242 (m)	Switzerland	NMBE
extant	Pimpliformes	Acaenitinae	Acaenitini	Ishigakia	exetasea	Ichn_#2340	Japan	NMB
extant	Pimpliformes	Acaenitinae	Coleocentrini	Mesoclistus	rufipes	Ichn_#2595 (f), Ichn_#2570(m)	Switzerland	NMBE
extant	Pimpliformes	Acaenitinae	Acaenitini	Phaenolobus	maruyamensis	Ichn_#2352	Japan	NMB
extant	Pimpliformes	Acaenitinae	Acaenitini	Phorotrophus	congoensis	Ichn_#2482	?	ZMUT
extant	Pimpliformes	Acaenitinae	Coleocentrini	Procinetus	decimatotr	Ichn_#2536 (f), Ichn_#2537 (m)	Switzerland	NMBE
extant	Pimpliformes	Acaenitinae	Acaenitini	Yamatarotes	bicolor	Ichn_#2535(f), Ichn_#2347 (m)	Japan	NHM
extant	Pimpliformes	Acaenitinae	Acaenitini	Yezoceryx	isshikii	Ichn_#2357	Japan	NMB
extant	Pimpliformes	Collyriinae	Collyriini	Collyria	coxator	Ichn_#2594	France	NMBE
extant	Pimpliformes	Collyriinae	Collyriini	Collyria	trichophthalma	Ichn_#2006 (f), Ichn_2029 (m)	Sweden	NHRM
extant	Pimpliformes	Cylloceriinae	Cylloceriini	Allomacrus	arcticus	Ichn_#2224 (f), ichn_#2225 (m)	Sweden	NHRM
extant	Pimpliformes	Cylloceriinae	Cylloceriini	Cylloceria	melancholica	Ichn_#2176 (f)	Sweden	NHRM
extant	Pimpliformes	Diacritinae	Diacritini	Diacritus	aciculatus	Ichn_#2226 (f), Ichn_#2227 (m)	Sweden	NHRM
extant	Pimpliformes	Diacritinae	Diacritini	Ortholaba	tenuis	Ichn_#2539 (f), Ichn_#2540 (m)	Japan	NHRM
extant	Pimpliformes	Diplazontinae	Syrphoctonus-group	Bioblapsis	cultiformis	Ichn_#2-D12 (m)	Switzerland	NMBE
extant	Pimpliformes	Diplazontinae	Diplazon-group	Campocraspedon	caudatus	Ichn_#2228 (f), Ichn_#2229 (m)	Switzerland	NMBE
extant	Pimpliformes	Diplazontinae	Diplazon-group	Diplazon	scutatorius	Ichn_#2282 (f), ichn_#2283 (m)	Switzerland	NMBE
extant	Pimpliformes	Diplazontinae	Syrphoctonus-group	Homotropus	frontorius	?	Switzerland	NMBE
extant	Pimpliformes	Diplazontinae	Sussaba-group	Promethes	sulcator	1C12 (Ichn_#f)	Finland	NMBE
extant	Pimpliformes	Diplazontinae	Sussaba-group	Sussaba	cognata	Ichn_#	Switzerland	NMBE
extant	Pimpliformes	Diplazontinae	Syrphoctonus-group	Syrphoctonus	tarsatorius	1G8 (Ichn_#f)	Switzerland	NMBE
extant	Pimpliformes	Diplazontinae	Diplazon-group	Syrphophilus	tricinctorius	1G12 (Ichn_#f)	Switzerland	NMBE
extant	Pimpliformes	Orthocentrinae	Helictes-group	Aperileptus	sp.	SMTP 10/1626, f&m	Sweden	NHRM
extant	Pimpliformes	Orthocentrinae	Helictes-group	Entypoma	suspiciosum	SMTP 9/356, f&m	Sweden	NHRM
extant	Pimpliformes	Orthocentrinae	Helictes-group	Eusterinx (Eusterinx)	oligomera	SMTP 5/769, f & m	Sweden	NHRM
extant	Pimpliformes	Orthocentrinae	Helictes-group	Eusterinx (Holomeristus)	tenuicincta	SMTP 50/1975, f	Sweden	NHRM
extant	Pimpliformes	Orthocentrinae	Helictes-group	Helictes	cf. conspicuus	SMPT 11/1635, f&m	Sweden	NHRM
extant	Pimpliformes	Orthocentrinae	Helictes-group	Hyperacmus	crassicornis	Ichn_#2243	Sweden	NHRM
extant	Pimpliformes	Orthocentrinae	Helictes-group	Megastylus	cf. flavopictus (sp.B)	SMTP 7/1593, f&m	Sweden	NHRM
extant	Pimpliformes	Orthocentrinae	Orthocentrus-group	Neurateles	sp.	Ichn_#2485 (f)	Sweden	NHRM
extant	Pimpliformes	Orthocentrinae	Orthocentrus-group	Orthocentrus	sp.	Ichn_#2443 (f), Ichn_#2314 (m)	Sweden	NHRM
extant	Pimpliformes	Orthocentrinae	Helictes-group	Pantisarthrus	inaequalis	SMTP 10/1626, f&m	Sweden	NHRM
extant	Pimpliformes	Orthocentrinae	Orthocentrus-group	Picrostigeus	debilis	Ichn_#2486 (f)	Sweden	NHRM
extant	Pimpliformes	Orthocentrinae	Helictes-group	Plectiscidea	sp.	Ichn_#2503 (f), m?	Sweden	NHRM
extant	Pimpliformes	Orthocentrinae	Orthocentrus-group	Plectiscus	sp.	T118	Thailand	KYU
extant	Pimpliformes	Orthocentrinae	Orthocentrus-group	Stenomacrus	sp.	Ichn_#2445 (f), Ichn_#2472 (m)	Sweden	NHRM
extant	Pimpliformes	Pimplinae	Polysphinctini	Acrodactyla	degener	Ichn_#2217 (f), Ichn_#2218 (m)	Sweden	NHRM
extant	Pimpliformes	Pimplinae	Ephialtini	Acropimpla	pictipes	Ichn_#2265	Sweden	NHRM
extant	Pimpliformes	Pimplinae	Pimplini	Apechthis	compunctor	Ichn_#2238 (f), Ichn_#2239 (m)	Sweden	NHRM
extant	Pimpliformes	Pimplinae	Delomeristini	Atractogaster	semisculptus	Ichn_#2545	Austria	NHM
extant	Pimpliformes	Pimplinae	Pimplini	Augerella	achterbergi	Ichn_#2368	Thailand	KYU
extant	Pimpliformes	Pimplinae	Polysphinctini	Chablisea	khuatdanglongi	Ichn_#2071	Thailand	KYU
extant	Pimpliformes	Pimplinae	Ephialtini	Clistopyga	incitator	Ichn_#2174, Ichn_#2175	Sweden	NHRM
extant	Pimpliformes	Pimplinae	Delomeristini	Delomerista	diprionis	coding take from Gauld et al. 2002	?	?
extant	Pimpliformes	Pimplinae	Delomeristini	Delomerista	mandibularis	Ichn_#2173 (f)	Sweden	NHRM
extant	Pimpliformes	Pimplinae	Ephialtini	Dolichomitus	imperator	Ichn_#2235	Sweden	NHRM
extant	Pimpliformes	Pimplinae	Polysphinctini	Dreisbachia	pictifrons	Ichn_#2215/2216	Sweden	NHRM
extant	Pimpliformes	Pimplinae	Ephialtini	Endromopoda	detrita	Ichn_#2177 (f), Ichn_#2178 (m)	Sweden	NHRM
extant	Pimpliformes	Pimplinae	Ephialtini	Ephialtes	manifestator	Ichn_#2248	Sweden	NHRM
extant	Pimpliformes	Pimplinae	Pimplini	Epitheronia	vinhanensis	Ichn_#2367	Thailand	KYU
extant	Pimpliformes	Pimplinae	Ephialtini	Fredegunda	diluta	Ichn_#2268	Sweden	NHRM
extant	Pimpliformes	Pimplinae	Ephialtini	Gregopimpla	inquisitor	Ichn_#2540	Switzerland	NMBE
extant	Pimpliformes	Pimplinae	Polysphinctini	Inbioia	pivai	NHM, holotype	Costa Rica	NHM
extant	Pimpliformes	Pimplinae	Pimplini	Itoplectis	maculator	Ichn_#2179	Sweden	NHRM
extant	Pimpliformes	Pimplinae	Pimplini	Lissopimpla	cf. albopicta	Ichn_#2543 (f), Ichn_#2544 (m)	Thailand	KYU
extant	Pimpliformes	Pimplinae	Polysphinctini	Oxyrrhexis	carbonator	Ichn_#2223	Sweden	NHRM
extant	Pimpliformes	Pimplinae	Ephialtini	Parapherithous	gnathaulax	Ichn_#2240	Sweden	NHRM
extant	Pimpliformes	Pimplinae	Delomeristini	Perithous	septemcinctorius	Ichn_#2538/2539	Switzerland	NMBE
extant	Pimpliformes	Pimplinae	Pimplini	Pimpla	rufipes	Ichn_#2236 (f), Ichn_#2237 (m)	Sweden	NHRM
extant	Pimpliformes	Pimplinae	Ephialtini	Pimplaetus	crassigenus	Ichn_#2541	Japan	NHM
extant	Pimpliformes	Pimplinae	Polysphinctini	Polysphincta	tuberosa	Ichn_#2219	Sweden	NHRM
extant	Pimpliformes	Pimplinae	Ephialtini	Scambus	calobatus	Ichn_#2506	Sweden	NHRM
extant	Pimpliformes	Pimplinae	Pimplini	Theronia	clathrata	Ichn_#2370 (m) / Gupta, 1962 (f)	Thailand	KYU
extant	Pimpliformes	Pimplinae	Ephialtini	Tromatobia	oculatoria	Ichn_#2250	Sweden	NHRM
extant	Pimpliformes	Pimplinae	Ephialtini	Xanthophenax	concolor	Ichn_#2542	Cameroon	NHM
extant	Pimpliformes	Pimplinae	Pimplini	Xanthopimpla	varimaculata	Ichn_#2448	Thailand	KYU
extant	Pimpliformes	Pimplinae	Ephialtini	Zaglyptus	varipes	Ichn_#2246 (f), Ichn_#2247 (m)	Sweden	NHRM
extant	Pimpliformes	Pimplinae	Polysphinctini	Zatypota	percontatoria	Ichn_#2221 (f), Ichn_#2222 (m)	Sweden	NHRM
extant	Pimpliformes	Poemeniinae	Poemeniini	Cnastis	vulgaris	Ichn_#2354	Japan	NMB
extant	Pimpliformes	Poemeniinae	Poemeniini	Deuteroxorides	elevator	Ichn_#2244 (f), Ichn_#2245 (m)	Sweden	NHRM
extant	Pimpliformes	Poemeniinae	Poemeniini	Neoxorides	collaris	Ichn_#2230 (f), Ichn_#2231 (m)	Sweden	NHRM
extant	Pimpliformes	Poemeniinae	Poemeniini	Podoschistus	scutellaris	Ichn_#2253	Switzerland	NMBE
extant	Pimpliformes	Poemeniinae	Poemeniini	Poemenia	hectica	Ichn_#2234	Sweden	NHRM
extant	Pimpliformes	Rhyssinae	Rhyssini	Epirhyssa	sp.	Ichn_#2074	Thailand	KYU
extant	Pimpliformes	Rhyssinae	Rhyssini	Rhyssa	amoena	Ichn_#2251 (f), Ichn_#2252 (m)	Switzerland	NMBE
extant	Pimpliformes	Rhyssinae	Rhyssini	Rhyssa	persuasoria	Ichn_#2232 (f), Ichn_#2233 (m)	Sweden	NHRM
extant	Pimpliformes	Rhyssinae	Rhyssini	Rhyssella	furanna	Ichn_#2336	Japan	NMB
extant	Pimpliformes	Rhyssinae	Rhyssini	Triancyra	galloisi	Ichn_#2342	Japan	NMB
extant	Xoridiformes	Xoridinae	Xoridini	Odontocolon	cf. strangaliae	Ichn_#2435 (m)	USA	KYU
extant	Xoridiformes	Xoridinae	Xoridini	Xorides	praecatorius	Ichn_#24xx (f), Ichn_#24xx (m)	Switzerland	NMBE
fossil	Ichneumoniformes	Cryptinae	Phygadeuontini	Phygadeuon?	petrifactellus	USNM_66580	Green River, USA	NMNH
fossil	Labeniformes	Labeninae	Labenini	Trigonator	macrocheirus	SF_MeI_17304	Grube Messel, DE	SF
fossil	Ophioniformes	Banchinae	Glyptini	Glypta?	transversalis	? (Scudder, 1890)	Green River, USA	?
fossil	Ophioniformes	Tryphoninae	Eclytini?	Eclytus?	lutatus	PALE-1481	Green River, USA	MCZ
fossil	Pimpliformes	Acaenitinae	Coleocentrus-group	Mesoclistus?	yamataroti	UCM_62725	Green River, USA	UCM
fossil	Pimpliformes	Orthocentrinae	Helictes-group	Plectiscidea	lanhami	UCM_19167	Green River, USA	UCM
fossil	Pimpliformes	Pimplinae	?	Crusopimpla	tadushiensis	PIN_3364/277	Tadushi, Russia	PIN
fossil	Pimpliformes	Pimplinae	?	Crusopimpla?	rediviva	PALE-2161	Florissant, USA	MCZ
fossil	Pimpliformes	Pimplinae	Ephialtini	Dolichomitus?	saxeus	PIN_3364/31	Tadushi, Russia	PIN
fossil	Pimpliformes	Pimplinae	Pimplini	Pimpla?	eocenica	USNM_66582	Green River, USA	NMNH
fossil	Pimpliformes	Pimplinae	Ephialtini	Scambus	fossilobus	SF_MeI_13431 & SF_MeI_16962	Grube Messel, Germany	SF
fossil	Pimpliformes	Pimplinae	Ephialtini	Scambus?	mandibularis	USNM_501474	Green River, USA	NMNH
fossil	Pimpliformes	Pimplinae	Ephialtini	Scambus?	parachuti	USNM_56588	Green River, USA	NMNH
fossil	Pimpliformes	Pimplinae	Pimplini	Xanthopimpla	messelensis	SF_MeI_16988	Grube Messel, Germany	SF
fossil	Pimpliformes	Pimplinae	Pimplini	Xanthopimpla	praeclara	SF_MeI_17300	Grube Messel, Germany	SF
fossil	Pimpliformes	Rhyssinae	Rhyssini	Rhyssella	vera	SF_MeI_8814	Grube Messel, Germany	SF
fossil		Incertae subfamiliae	incertae	Carinibus	molestus	USNM_580881	Green River, USA	NMNH
fossil		Incertae subfamiliae	incertae	Eopimpla	grandis	USNM_66581	Green River, USA	NMNH
fossil		Incertae subfamiliae	incertae	Ichninsum	appendicrassus	UCM_39378	Green River, USA	UCM
fossil		Incertae subfamiliae	incertae	Lithotorus	cressoni	PALE-4652	Green River, USA	MCZ
fossil		Incertae subfamiliae	incertae	Mesornatus	markovici	SF_MeI_15245	Grube Messel, DE	SF
fossil		Incertae subfamiliae	incertae	Polyhelictes	bipolarus	SF_MeI_16069	Grube Messel, DE	SF
fossil		Incertae subfamiliae	incertae	Tilgidopsis	heaesitans	USNM_66931	Green River, USA	NMNH
fossil		Incertae subfamiliae	incertae	Trymectus	amasidis	USNM_15690	Green River, USA	NMNH
