# Supplementary material for: Illustrating phylogenetic placement of fossils using RoguePlots: An example from ichneumonid parasitoid wasps (Hymenoptera, Ichneumonidae) and an extensive morphological matrix
Source: PLoS One. 2019 Apr 2;14(4):e0212942. doi: 10.1371/journal.pone.0212942 (PMC6445432; doi:10.1371/journal.pone.0212942)
Supplement: S1 File — (NEX) [file pone.0212942.s002.nex]

#NEXUS

BEGIN DATA;

DIMENSIONS NTAX=127 NCHAR=222;
FORMAT DATATYPE=STANDARD MISSING=?;

MATRIX
[Character_label	#ST15	#G1B5Tmodif	#G2ord	#G3modif	#G4	#G5	#G6	#GBT7	#G8ord	#G9B16	#G10	#GT11	#GST12+13	#G14+15#B3	#T42	#TGav1	#G16	#B4	#S35	#TGav3	#GT17+B2	#S34	#G18	#S19	#ST14	#G19modif	#G27	#S22mod	#G30	#B12	#G20	#G21	#G22	#G23	#G24	#G25	#GT26	#G28	#S23ord	#S15	#G31	#ST9	#T41	#T34	#S27mod	#TGav4modif	#G32	#G33	#G34mod	#GT35modif	#G36mod	#S38	#B19	#G37	#G38	#G39	#G40	#B22ord	#BT23a	#G41	#G42mod	#G43	#G44	#BT25	#G46modif	#G47	#B30	#BT26modif	#S20	#S21ord	#B48	#G51	#GT52ord	#S1	#S2	#ST16	#B36	#B37	#B38	#B40	#G53	#B33	#G54	#G58modif	#G59modif	#T40	#B47	#G60	#G61	#GBS63	#G62	#G64	#G65	#G66	#G67	#G68	#G69modif	#B68	#G73	#S18	#GT74a	#GT74b	#G89	#G75	#G76	#S36	#B71	#G78ord	#G79	#G75B72	#G80	#T35ord	#G82	#G81B73	#S8	#S24modif	#S14	#ST11	#G83	#G84	#G85	#G86	#G87	#G88	#ST90	#ST90a	#B51	# B53T20	#T21	#ST17	#B57	#B59	#T22	#B60T	#T9ord	#T10ord	#T11	#T12	#T13modif	#T13modif	#T16	#T17	#T18a	#T19	#T32	#S7	#T23	#B64	#T24	#T14modif	#T17modif	#ST13	#B62	#B66	#B66b_new	#G97modif	#GT97	#S28	#G98	#B78ord	#B81	#G101ord	#T30	#S30	#S32	#S37	#S9	#S10	#B77	#ST01	#G102	#TG103ord	#G104	#G105	#G106	#G107ord	#T38	#T39	#G108	#B82B83modif	#G109+G111	#G110	#G112	#G113	#TGav2	#G114	#B88	#S31	#B87	#G115	#G116	#B89	#G117	#G118	#B90	#G120modif	#G121modif	#G122	#B93	#G124	#B92	#G126	#G127	#G128	#G129	#B102	#G130	#T37	#G132	#S33	#T31modif	#G134	#G135	#G136-137	#G138	#G139ord	#G140	#G141	#G142	#G143	#G144	#G145B99]
Cry_Buathra_laborator		10(0,1)10101200(0,1)00?00010000031001000????(2,3)010022(3,4,5)071050000200(0,1)2(1,2)030001001014010003?0011020?3??0??0000(1,2)0000?0?0001000(1,2)0(1,2)00221100?042011010(2,3)12(0,1)314022223000300210000021?102000?1402?000010301?00??000??0??1100?0??000??0020000000000(0,3)
Cry_Gelis_areator			10110101100100?00000000030000000????0010021000105100040000?0(1,3)001000101001213000000000?5??????00000000?0000010001000002000?001200301001011501152200103131100100101102000?14031000?1120100010000100101??0?0??????000100001?00000
Cry_Phygadeuon_petrifactellus	?????????????????????????????????????????????????????????23????????????0(0,1)??????0????????????????????????????????????????????(1,2,3,4)20??1??0102122012220??????????0(0,1)????1(0,1,2)(0,2)?0????????????????????????????????????????????0??(0,1)????????
Ich_Ichneumon_albiger		10020?01200000?0?01100004000?00(0,1)????00101?02001?5000000000?000011?30014012211?(0,2)020000?2?00????0120000?0?00010?01011(0,1)211100?022003?1021(1,2)2213(1,2)32(0,1)3100030031000?020?102000?1602?(0,1)0?0120?2?0?00000000001??0?0??????00?00?00100000(0,1,2,4,6)
ICH_Carinibus_molestus		?????????????????????????????????????0(1,2)?0?210????????????2(1,3)?????????0??0(0,1)??3(0,2)?01??00????????????????????????????????????????(1,2,3,4)60??(0,1)??(0,3)101224053(1,3,4)210?????????0(0,1,2)0???1(1,2)?002????????01???????2???0???0?????????????????????????????
ICH_Eopimpla_grandis		????????????????????(0,1,2,3,6,7)??????????(0,1,2,5)??????????????(0,1)??????????2(3,4)?(0,1)??(0,1,2,3,4)????0??0(0,1)?????????000????????????????????????????????????????(0,8)0??????10(1,2)2???21??30(0,2,3)?200????0????(0,1)(1,2)(1,2)(0,1)0???0??(0,1)??????????????????????????????????????????????????
ICH_Ichninsum_appendicrassus	????????????????????(0,1,2,3,6,7)0???????????????01?0?1(1,2,3,4,5)(0,1)????????????2(2,3)?(0,1)??(0,1,2,4)????01?0(0,1)2????????000????0?????????????????????1??30????????3000?11001111120311210(0,2,3)?2(0,1)(0,1)2???0?????1?????????1??0(0,1)0???????2?????????????????????????????????????
ICH_Lithotorus_cressoni		??????????????????????????????????????(0,1)?0?100?1?????????????(0,1)??(0,1,2)???????0(0,1)????????????????????????????????????????????????????00??1?00101120(0,1)332?00??2(0,1)(0,1,2)1???0(0,1,2)01??1(1,2)(0,1)?0??0??????00???????(0,1)???00????????????????????????????????
ICH_Mesornatus_markovici	  	??????????????????????????????0?????????0?240????????2?002(3,4)?????????0???(0,1)2?(1,3)(0,1)0????????(2,3)????????????????????2???10?02???0????0(6,7)0??0??01221120312(1,2)20(0,1)0(2,3)(0,1)(0,1)11??0?0???02???22?(2,3)?????0?????2?00???00????????????????????????????????
ICH_Polyhelictes_bipolarus  	?????????????????????????0????????????(0,1)?0?000?(1,2)??????????2(1,2,3,4)????(0,2,4)????010012?(1,3)(1,3)?(0,2)0???????????????????????????????1????????????030??(0,1)?001012210212(1,2)00(1,2,3)0(2,3)(0,1)(0,1)11??(0,1)?????12??????6?????0???????11???0??????(1,2)?????????????01???????????
ICH_Tilgidopsis_heaesitans		????????????????????????????????????????????????????????????????????????(1,2)??????????????????????????????????2????????????????0(6,7)0??0??310(1,2)322010111??????????0(0,1)????(1,2)?????????????1????????2?????????????????????????(1,2,3,4,5)???????????
ICH_Trymectus_amasidis		????????????????????????????????????????0??(1,2,3,4,5)3????????????????????????????(1,2)?32?0???000??????????????????????????0????????????2001?01001021120221210?????????0(0,1,2)0???12?0022???????00???0???0???00??0?????????????????????????????
Lab_Labium_sp			22??0?00100000?0??2000(0,1)0400000?1????01(0,1)00?0110(0,1)???31013101(0,1)01?000?000(0,1)10122300012000000001???00110000?00000200000130000010?022012310(0,2)102222054021020?031113(0,1)(0,4)020?121000?10?2?(0,1)00010000?00?0000?00?01100?0????2????0???????????
Lab_Certonotus_sp			101(1,2)1??1200030?0?02(1,2)00003000?010???000100?11000??(0,1)0005000100000(0,3)000001101102013?(0,1)1000?0002?00?0(0,1)01000?00000203010000000010?020001210(0,3)11(0,1)2220322210(0,2)0?031110(0,1)?0202121000?00110000011200?0(1,2)2000020020(1,2)????1??????000(3,4,5)0002003?208
Lab_Trigonator_macrocheirus 	?????????????????????????0?????(0,1,2,5)?????01???(1,2,3,4,5)?0????????????2(1,2,3,4)????????????0(0,1)????????????????2????????????????????010?00????????(2,3,4)40??0?0010(0,1)314022(0,1)020(0,2)0(1,2)0011??(1,2)(2,4)????1(0,1,2)(1,2)?0????????????????????????????????????????????(3,4,5)?00????????
Lab_Poecilocryptus_sp		(1,2)0(0,1)21?001??107?0?0?200004000?02(0,1)0??000100?111010410001300(1,2)(0,1)000001?000150(0,1)103002?10000?0?01????0(0,1)?100101?000(1,2)000(0,1)000010?010?024012?1001112220332110(1,2)0?0011102(0,1)021?(1,2)02000?00021401?11200?03(1,2)0000200201??0?0??????000300001000002
Ano_Heteropelma_amictum		(1,2)002100(0,1)100506?120?2300(0,1)41000006???00(0,1)10002(4,5)060??5000300014(1,2)000110200112210?????10000?1?01?0?00001000?00000200020010020030?00(0,2,6)011010210(1,2)2030340130001001114003202211000?1002?00200??00?00?0000??0??(0,1)100?0??000?1(0,3)0(0,1)00001000007
Ban_Apophua_genalis			00110141200000?000?00000300000010???0010002304(0,1)?(0,5)001020011(1,2,3)(0,1)100(0,3)1030011012232?0100000?(2,4)0?000?00010001200000(1,2)000(1,2)0110221000?00(0,6,9)001210(0,2,3)102223(0,1)311(2,3)1000(2,3)0(0,2)110000001002000110(1,2)00150001124(0,7)?0000004000001100?0??000?400310001010000
Ban_Glypta_transversalis		?????????????????????????????????????????????????????????(1,2)(1,2,3,4)?????????????????????????????????????????????????????????????????0(0,6,7)0??0??010(1,2)221023(1,2)(1,2,3)1?(1,2,3)0???1???(1,2)?0?????????????????(0,1)????????(2,3)???0?????????????????????????????????
Bra_Brachycyrtus_sp			00?20?02000000?0?01200004000?001????0(0,1)100?2110(0,1)?0(0,1)?11(0,1)0000?21000(1,2)04000510203(0,2)02?00000?0?000???0010000?0000010002013022(0,1)000?00(0,3,6)00221001033220301(1,2)00202(2,3)(2,3)01002?02022(0,1)2000?11?21000000207002(1,2)0000200201??0?0??????000100001000000
Cam_Hyposoter_didymator		(1,2)0110110100000?000(0,1)0301040000005????00100012001??(0,2)00140000?01101102001001203000000000?3?00?0?0001000120?0001000101302200?0?0260110100101222012221030?131100002111202000?14220100010(0,1)0(0,1)?0110000100011(0,1)?0?0???00??000000010100?3
Cam_Dimophora_kentmartini		00110200100000?00001000041000001????0010001300(0,1)0(0,5,6,7)0001(2,4)0002000001202001001203000000000?2??0???000000000000011000100001200000029012010(0,3)101121123111020(2,3)2(2,3)0100102211202000?10021000?0??0000010000100110??0?0??????(0,1)00(2,3)200010100?3
Cte_Xenoschesis_fulvicornis		001101(0,1)(0,1)000609?0?00000004000?005????00(1,2)00?12(0,3)0100001000011101000100001(0,1)012003?3?01000?0??0????0011000?0?0001000(1,2)0010(1,2)11000?026000?100102212032(3,4)2203020021000?(0,1)(1,2)0?1(0,2)1000?0(0,1)01???0011200?0010000100?1(0,1)??0?3?????4(1,2)(0,3)?00??0(0,1)0100?3
Cte_Physotrasus_adriani		10210100100100?0?00(1,2)00003000?01(0,3,4)?????(0,1)100?1100???101011000?0100010000(1,2)0010003?3?0?0?0?0??0????01?1000?0?000100010100011000?007012?10010122112111101031011002(0,1)221?111000?00?0??000????0?00???00?????1??0?0??????(0,1,2)5?0??????????3
Lyc_Lycorina_sp			00110?02200000?0?10200003000?035????0010002200105400020000?010030000011010203?3?0?0?0?2???????0101001200000(1,2)0001000002002000070103100101012021121030?3311202(0,1)0(1,2)1011000(0,1)?0200??00?00?4200000005000000??0????????510110001000000
Met_Acerataspis_sinensis		101?0???10000??0?0??41004??0?0?5????001000240310(0,5,6,7)0?21??????300(0,2)(0,1,2,3)2?(1,3)0010012(1,2)3(1,3)?0001000????????000?000120??101??012?6(0,1)01?0??002901?(0,3)100101212?330220002??11??0(0,2)011001000210?01???01?????3?(1,2)00000000??0??0?0??????0??00???????0?0
Met_Colpotrochia_cincta		001101001010?0?00000(3,4)110400?00(0,3)5????001000?(3,4,5)03(0,1)?(0,5,6,7)0011000111000222000011012023?3?21000????0?0?00010000?0?0001000(0,1)01?01??000?00(6,7)01321031021130331(2,3)20(2,3)020021??000(1,2)1?1(0,1)(0,2)00(1,2)20101?500011(0,2)00?0?2000020020(1,2)?00?0??000????00???10?????
Met_Exochus_sp			20020?01(1,2)00000?0000041004100?015????001000510310(0,5,6,7)0?21000120200222030010012032?0111000?0??????00120000?0000010000220(0,1)01001?000(0,1,9)0123100102121144221000312112?010110010002100010000000?0030210000100101??0?0??????01?000101?100?0
Met_Metopius_fuscipennis		20022100100000?00020910050000005????000000250310(0,1)002110010?30021?231011012033?0021010?2??????00(0,1)01000?0001011000200(0,1)0000200029010010(1,3)102213043022000100512000001001001220310000021002210(1,2)200002002000?0?001000?0??00?????100?0
Oph_Leptophion_anici		10110230000300?00001001050020001????001000240010(0,5,6,7)1?0010000?010112000010112003?3?20000?0000???000000012000002000200001400200048012011310(1,2)5140334030003004111103202202000?1003100201010000000000110111??0?0??????10?000101010003
Try_Eclytus_lutatus			??????????????????????????????????????????1?0??????????????????????????0????????????????????????????????????????????????????????????0??1131?????00???????????0???1?(0,1)0???????????????????0???0??????(0,1)??????????????????????????
Try_Thymaris_negligere		100?0??0100000?001?(0,1)00004?10?000????001010320010(0,5,6,7)0000????21???00000001001213000000000????0???000?0000???0001??020??0?3?0???00(0,6)0031100101121?22(0,1)200(0,1)02??11??0?122?10200(0,1)?0?0????0?1020(0,6)000?0000????10??0?0??????3?11200?10??0?0
Try_Zagryphus_nasutus             	100?0??0100?00?00(0,1)?180004?10?000????001010320010(0,5,6,7)0000????2(0,1)???00000001101223200000010????0???000?0000???0001??020?00?3?0???00(0,1,2,6,9)00?1100101112?22(0,1)31000(2,3)??11??0?122?102000?0?0????0?1020(0,6)000?0000????10??0?0??????3?11200?10??0?0
Try_Netelia_testaceus		200(1,2)(1,2)101000100?0(0,1)102001040010001????001000?400(0,1)??1000001013000000000011012003?(2,3)?1(0,1)000?1?00?000001000120?000100020100221000?02000211011122120223040(0,3)01003110102220121000?0110?10(0,1)01000(0,7)?0020000200?(0,1)01?0?0?0?00?1?000020(0,1)000000
Aca_Ishigakia_exetasea		20(1,2)(0,1)0?(0,1)22000(0,1)0?0?01200003?00?0001?0000100?020510000000001240100(0,3)1000010012030(0,1)012100002000?00?010100210?0001000101(0,1)0111010?048001110211031202112300010021102?22(0,1)112100(0,1)?0000?800010200?021000010000(0,1)??0?1??????60020000(0,1)000000
Aca_Phaenolobus_maruyamensis	1011011220?004?0?01100003000?010????00100?01(0,1)5(0,1)???0000000240(1,3)00(0,3)0?0001(0,1)0120300001100003200?00?010000(1,2)1000002000100000100(0,1)0?00(6,7)002?10(2,3)11(0,1)32202202200010011(0,2)10?021?12000(0,1)?0(0,1)3(0,1)?500?0??000002000020021???0?0??????600(1,2)10001000000
Aca_Phorotrophus_congoensis		10200?(0,1)2211004?1?00200003000?0(0,1,3,4)1????40100?01(0,1)5(0,1)???00000012(3,4)430012?0001001202002?2100000000?00?000001210?000200010000110110?00(6,7)00111021002130111220002001100(1,2)?02(0,1)112(1,2)000?0030?500?11200?0010000(1,2)00011??0?(0,1)??????6(0,1)0500000000000
Aca_Yamatarotes_bicolor		10110112200000?00010000030000000???0001010010510000000000230100100000100120(2,3)3?3?110000(1,3)20???000111001100000200010000010010?007001110210(0,1)32302112200010011100102(0,1)1120000?0121?500011020?00(1,2)0000200?111?0?00???006002000?00?????
Aca_Yezoceryx_isshikii		102(0,1)00(0,1)220000(3,4)01?00200003000?000????00101?11151??030000002400001100001101203002?210000(1,3)000100?010000210000020001005(0,1)010010?00(7,6)00211021(0,1)(0,1)21302212200010011????001?0(0,2)?000?00(3,4)1020001001000120000200200???01??????600(1,2)00001010000
Aca_Mesoclistus_rufipes		10(0,1)201?2100(0,1)00?0001(1,2)000031000000????001000010501000(0,1)000012(3,4)010000?000100120(2,3)3?3?2100000?00??0?0111000?0?00010001000?0000(0,1)0?02(0,6)003(0,1)10310(1,2)212032(1,2)220(0,2)0(1,2)00110000121?120000?00?(0,1)?500010020?02?0000?00?10(0,1)?0?0???12?600300001020002
Aca_Mesoclistus_yamataroti		????????????????????(0,1,3,7)????????????????0(1,2)???????1?????????????(1,2,3)??????????01(1,2)????????0????????????????????????????1??70????????26003(1,2)1?3101223042(1,2)220001(0,1)(0,1)11??(1,2)?0???1(1,2)0??(1,2)(1,3)???????(0,1)0???2???2????0????????????????????????????????
Aca_Procinetus_decimatotr		101101(0,1)1(1,2)00(0,1)05?00010000031000000???00010001115(0,1)0000000000(1,2)(0,1)030000000011011003?3?1100003??0???00111000?0?000100010000011010?016003110(2,3)12(1,2)222032222000000211000021?121000?013(0,1)?1000???00?0020000?10?1(0,1)(0,1)?0?0???12?600510001?00000
Aca_Arotes_moiwanus			2020001210000(3,4)01?01200003000?00(0,2)????00100?0(2,3,4,5)(0,1)51?00000000124000(0,1)(0,3)100001(0,1)012030100(2,3)100?00?00100?011000110?000200010000(0,1)20010?018002(0,1)103100325022123000(1,2)0011100(0,1)22112(0,2)1000?0031010001122000020000(1,2)00(1,2)01??0?0??????600(3,4,5)?00010?????
Aca_Coleocentrus_excitator		(1,2)011000110000300000(0,1)0000300000401???001000(1,2,3,4,5)(2,3,4,5)00117000000002400?0300000?0012033?3?1(0,1)0?00(3,4)0?0?0000010000?00000(1,2)00020100041(0,1)00?026001110(0,3)10(1,2)215021(0,1)250000003113011(1,2)1011100(0,1)?0101?(0,1)000111(2,4)(1,4)?00??000??0??2200?100(0,2)1??600(3,4,5)00000000000
Col_Collyria_coxator		(0,1)011010(1,2)100001?0??0(0,1)00003000?000000000100?01(0,1)510510000010240100102000(1,2)0012033?3?00000030000000?00000200000020?01005(0,1)110000?00(0,1,2,6)003110212122203422100001(0,1)31000(0,1)020?121000?0101000001000000?00000000011??0?0?????000010000100000?
Col_Collyria_trichophthalma		00110100100401?000(0,1)(0,1)000030100004????0010000100(0,1)0(0,5)000000002(2,4)0100103000(1,2)2122033?3?1000001?00???00000002(0,1)00000100010000010000000(0,2,6)002(0,1)1001212120342210001111100000110111000?070(1,2)1001?10005000(0,1)0000102101100?101010?000120000040000
Cyl_Allomacrus_arcticus		101(1,2)0101100000?0001(0,1)000131000001000001100011001000000(0,4)001(1,2)(1,3,4)001011000011012033?0000000000(0,1)0?0000000000?00000100010000020000?00(0,6)002110(0,2)11(1,2)1210131(2,3)1010202110000001012000220(4,8)01070001(0,1)2(1,4)100110000?00?1110000000100?0021010(0,1)000003
Cyl_Cylloceria_melancholica		(0,1)0110101(1,2)00100?000000000?0000000100000100?21001000000000024010010000010012(0,1)33?(0,1)?000000300000000000000?00000100010000130000000(0,1,2,6)002?10011(0,1)22202212100020031000?0210120000?0800000001000100100000000011100?01001?0000200001000003
Dia_Diacritus_aciculatus		201101(0,3)1100(0,1)00?00004000040000000?00010(1,2)00?11(0,1)0107100000012301?0(0,1)0030112012031?01000000(0,1)000?0?00010000?0000010001000(0,1)220000?02(0,6)002110011(1,2)221033121010(2,3)0(0,2)11000?0(0,1)(0,1)111100130702010001000100200000000001100000??100?0010000(0,1)00?00(0,3)
Dia_Ortholaba_tenuis		00110?01100(4,6)00?000000000400010(0,3)0???00010001(2,3,4,5)00(1,2)??00?00000240110100000(1,2)0012003?010100(0,2)03000?0000010000?0?000200020000231000?02000111001002220211120102001110000(1,2)1?12(0,2)000?0(0,7)023001010004?10?0000?00?0(1,2)1?0?000010?0(0,1)0510(0,1)01?1?0??
Dip_Campocraspedon_caudatus		031?0102100?00?0000100004000000(0,2)000000100010(0,1)0(0,1)0(0,5,6,7)100000001101001100001(0,1)002031?2?010(0,1)003000?0?00000000?00000100010000010000?00(2,6)013?10010212102232102020011010?01100(1,2)0000?030(0,1)01000101(0,3)20?010000(1,2)03?11000?0013?0?2??(0,1)?03????????
Dip_Diplazon_scutatorius		131?0101100003?00001000041000001000021(1,2)000100000(0,5,6,7)100000001001111100001(0,1)00(1,2)031?2?0100000(2,3)00?0?00000000?00000100010030011000?00(0,1,2,6)012010010(1,2)1210222210(0,2)02002102010(0,1)10020002(1,2)0300110001133201000000100(1,2)111000001310020?(0,1)00301010003
Dip_Syrphophilus_tricinctorius	(0,1)31?0130100103?00001000031000000????001000000000(0,5,6,7)100000001?0100100000000020300200000003?00???00000000?00000(1,2)000(1,2)0010(0,1)10000000(3,6)0130100101221(0,1)211210(0,2,3)0211110301001001100210(3,7)001000?1(0,1)23(1,4)00(0,1)1000010021(0,1)000?0013?0?(0,1)4?0003010100?3
Dip_Promethes_sulcator		131?0130(1,2)00(0,1)03?00001000030000000????001002110000(0,5,6,7)10000000201(0,1)00100000000020310200000000?00???00000000?00000(1,2)00020000(0,1)10000000(0,2,6)01201001021201221110302111100010010111001108001000?1(0,1)00(0,6)00(0,2)10000100111100?0014?0?(0,1)4?0003010100?3
Dip_Sussaba_cognata			131?0130200103?00001000030000000????001001110000(0,5,6,7)100000001?100010000000002031020000000(0,6)000???00000000?00000(1,2)000?0000010000000(0,3,6)01201001011201121210302022100011010111002107001(0,1)00?1000000(0,2)2010010011(0,1)100?0014?0?(0,2)4?0003010100?3
Dip_Bioblapsis_cultiformis		131?0130100100?00001000020000000????001002100000(0,5,6,7)100010001?00001000000000202102?0000003000???00000000?000001000?0000010000000(6,7)013010010(1,2)1300222200302111101010010011000?0(7,8)001000?1(0,1)(0,2)0000010000100111??0?0003???14?0003010100?3
Dip_Homotropus_frontorius		131?0130100403?00001000030000000????001002100000(0,5,6,7)1000(0,4)0001?0000100000000020(0,2)3?3?000000(5,6)000???00000000?0000020000002001000000300122100102230132(1,2)210302111101010(0,1)10011001108001000?1(0,1)20(1,6)00010000100111100?0003?0?10?0003010100?3
Dip_Syrphoctonus_tarsatorius	(0,1)31?0130100(0,1)03?00001000030000000????001002100000(0,5,6,7)100000001?010010000000002003?3?0000005?00???00000000?000002000?0010010000000(0,2,4,6)0110100101121(0,1)221(1,2)1030200110201001001100(0,1)104001000?1020100010000100110(0,1)00?0003?0?(0,2)4?0003010100?3
Ort_Aperileptus_spA			10021132300250?000010000200000(0,3)(0,1)????001000100000(0,7)0?0011001?0(1,2)10100000(1,2)0010003?3?0000000?00???00000000?000001000220(1,2)(0,1)220000002000211001012201131(1,2)1010?130100011210020001?04011000?10200001(1,2)1000110111100?000010?02?1000010(0,1)00?3
Ort_Entypoma_suspiciosum		20021132300(1,2)50?00001000030000000????0010021000(0,1)0(0,7)0300(0,1)000210(1,2)0020000010012033?000000000??0???00000000?00000100010010210000200(0,3)00211001(0,1)(1,2)1200242210102111100000010(0,1)2000(1,2)1040(0,1)1100?1020500000000200110100?000010?2201100010100?(0,4)
Ort_Eusterinx_oligomera		20022131200(1,2)50?000010000200000(0,3)0????00100(2,3)002000(0,7)03001100210(1,2)0010000010012033?000000001?00???00000000?000001000(1,2)2000210000000(0,6)0021100101230222020010?13010000000111200(1,2)304021100?1000000110000100110100?000010?2??1000010100?0
Ort_Eusterinx_tenuicincta		20022131100150?0?00(1,2)00002000?000????00100?0020(0,1)0(0,7)03001000210(2,3)2010030010012032?000000005?00????0000000?000001000220(1,3)022000000200021100101131010020010?1301000?0201112002304021(0,1)00?10(0,2)0100110000100100??0?0???10?03?1001010100?0
Ort_Helictes_conspicuus		20022131300250?0000(0,1)0000100000(0,3)1????001103110010(0,7)00004000100(2,7)2110000010012000?0?0000205??(0,1)???00000010?0000010002200021000000030021100101231123020010?1311000?0001102000?04021100?1000100110000100100100?000010?(2,5)3?000?010100?0
Ort_Hyperacmus_crassicornis		10120100200000?0?00(0,1)20003000?013???000100?010011(0,7)0500(0,1)(1,2)10230010(1,2)0000011012?33?(0,1)?2(0,1)0(0,1)003000?0??0110000?00000100010(1,2)021?(0,1)010?00(0,6)00211021021210230(2,3)1000(1,2)0011010?0(1,2)1102000(0,1)?0?010600010(2,3)00000(0,1)0000?10?1(0,1)??000?????000?000?01000003
Ort_Megastylus_flavopictus		20022132300250?0000200003000000(0,1)????001100120010(0,7)1?0042000?110020000(0,1)10012003?010000001?00???00000000?00000100010010210000?00(0,6)00101001011111220210102121100000201110000?04021101?1000100110000100110100?000010?(0,2)3?000?010000?0
Ort_Pantisarthrus_inaequalis	2002(0,1)132300250?0000(1,2)0000200000(0,3)1????00100(0,2)1000(0,1)0(0,5,6,7)000011000?0(1,2)00000000(1,2)0012033?010000200?0(0,1)???00000000?000001000220(0,1)0(1,2)1000000030021100101121102(0,1)20010?1301000?021011?002(2,3)000(0,1)1100?10200002(1,2)1000210(1,2)11100?000010?03?000?010100?0
Ort_Plectiscidea_lanhami		????????????????????????????????????????0??????????????????????????????0(0,1)?????????0000??????????????????????????????????????(1,2,3,4)(0,2)??????(0,2)1?1121?131?10???????????0???1?0?0?????????00???????1???0?????????????????????????????????
Ort_Plectiscidea_spF		20010132(2,3)00250?0000(1,2)0000300000(0,3)1????001002100000003001100200210000000(1,2)00120(0,2)3?010000200?0(0,1)???00000000?000001000220(0,1)0210000003000111001011301021(1,2)101021311000?(1,2)21011?00110801110001020000221000210(1,2)10100?001010?0201001000100?0
Ort_Neurateles_spA			20022131300200?0?0(0,1)150002000?021????00200?100010(0,5,6,7)1?0011000?010050000010010013?3?0?00000000????0000000?00000100010000110000?00(3,6)014(0,1)100101121134010011?1301000?1110020000?0(7,8)20??00?1000000010000100110??0?0??????33?1101010100?0
Ort_Orthocentrus_spD		(1,2)4??0132300000?00000500020000001????002000010010(0,5,6,7)1300100020010040000010012033?000100000000???00000000?000001000021022000000012002010010213013312101021(2,3)1100010010110002104200100(0,1)1034600010000100110100?0010?0?32?0001010100?0
Ort_Picrostigeus_spC		2002(0,1)132300000?0?00150003100?021????00200?11001001?0010000?010040000010012033?000000000??0????0000000?0000010001000021000000300030100101231113(0,1)(1,2)0010?1301000?(0,1)01012000210(7,8)2001000100000001000010?212??0?1??????3(2,3)0200001000000
Ort_Plectiscus_spB			20022132300030?00001500030000021????0020002100(0,1)0(0,5,6,7)1000(0,1)0000?010050000010012023?1?0000000??0???00000000?00000100010020220000000(0,2,6)015010(0,2)102120112020011?130100000210(0,1)100021040(0,1)1100?1023401010000100110100?000010?(0,2)3?000?010100?0
Ort_Stenomacrus_spA			20022132300000?00001500010000021????002000210010(0,5,6,7)1?0011000?010040000010012033?000(0,1)00000??0???00000000?0000010001(0,2)002210000000(0,2,6)003010010(1,2)2412230(1,2)0011?130100010010(0,1)2000210820?100010000000100002(0,1)0210100?0000?1?3(2,3)?0001010100?0
PIM_Crusopimpla_tadushiensis	?????????????????????????????????????????????????????????(1,2)??????????0??0(0,1)??30000???????????????????????????????????0????????(2,3,4)00??1???100121?231220?????????0?0???01?0021???????0????????0????????????????????????01???????????
PIM_Crusopimpla_rediviva		??????????????????????????????????????????????(0,1)??0??????????????0???010?12?(2,3)??(2,3)?0??????????????????????????1???(0,1)???0????????(1,2,3,4)00??1??3100111?222(1,2)10?????????0?(0,1)(0,1)(1,2)???????????????0????????1???00????????????????????1???????????
Del_Atractogaster_semisculptus	(1,2)021000110000(3,4)000(0,1)00000030000004100000100????020700000000210000000000(1,2)0012003?2?000000400000000000000?00000100010000021000202(0,6)000110310(1,2)21302222300010021110?011011000(0,2)?07010000011214010000000000011001(0,1)1011?0000(3,4,5)30001000000
Del_Delomerista_diprionis		(0,1)011010(0,1)100103??00??000??00?0000100000??00????100000?0000??010000000??00?2??3???0?00000000000000(0,1)00?0?000001000?00????100020(1,2,3)?00??10?1???????????0(0,2)0(1,2,3)00?1??0?00101???0??0?010000??1?0101?000000?00?110010101100000?00000000000
Del_Delomerista_mandibularis	(0,1)0110101100103?00000000040000000100000100?110010000000000(1,2)(1,2,3,4)0100(0,1)00000100120(1,3)1?00010000000000000000000?0000010001000003100020(2,3)(0,6)001?10(0,4)10111203222202020011000?001?12000(1,2)10(4,8)01000001121101000000000001100101011?000020000000000?
Del_Perithous_septemcinctorius	10110101100100?0000000104100000000000010001200100000000000?010000000010012003?3?010000501000000010000?000001000100601101002020000110(0,2)111212032122000(1,2)001110(0,1)10010120000?0401000001110201100001000001100101011?1000530000000102
Eph_Acropimpla_pictipes		10120?01100103?0?00000004000000(0,1)?000(0,1)0100?000011000000010230000000000100120(0,1)3?3?0100000?00?0?00000001000000(0,1)00010030120000?0(2,4)0001110(0,2)102222022121020200111000011002000220(2,3)0(0,1)0100011212?1000001000001(1,2)0000??(0,3)10001020000(0,1)000000
Eph_Clistopyga_incitator		10021121100100?000?00000?10000021000001000??00110000000002(3,4)010000000010022003?3?0100001000000000000010000001000100000?1000100(0,6)001?10(0,2)11122?03222?000(2,3)(0,1)2?1??0?001012??0(0,1)?0?010100?112420100000100000110000100100210110211000000
Eph_Dolichomitus_imperator		00110101100103?00000000040001044100000(1,2)00?1(2,3,4,5)0011000000010210000000000(1,2)0012013?3?1100003000000000100010000002000200001410001030001?10211(1,2)314042223000(0,1)0021(0,1)00?01101(1,2)100(0,1)?05010001011(0,2)2401000001000001100001001?0010(3,4,5)00001100100
Eph_Dolichomitus_saxeus		?????????????????????????????????????????????????????(1,2)???22?????????0???1??????????????????????????????????1????????????????200??1??0100212?221220??(1,2)??11??0?????1?????????????0????????0???0?????????????????????????????????
Eph_Endromopoda_detrita		10120101100103?00000000040000040100000100001001100000001011000000000010012013?3?0100000000000000000010100001000100300110001030002?10(0,2)101221043221000200210000011002000210(2,3)0000000112020100000100000110000100100010100000020000
Eph_Ephialtes_manifestator		(1,2)0210101100103?00(0,1)00000040001040100000100?1(2,3,4,5)0011000000010(1,2)(1,2)0000000000100(0,1)2003?3?0100002000000000100010000001000200?01310001030001?1021112220432(1,2)3000(1,2)0021100?021011(0,1)?0(1,2)20?01000101101201000001000001100001001?001050000210110?
Eph_Fredegunda_diluta		10?20?01100003?0?00000004?00?0?0????0?10000(1,2,3,4,5)00(0,1)100000(0,1)010230100(0,2)0?0001(0,1)012013?3?0100003??0????010010100??0010?010130111000?030002?100101222043(0,1)220202(0,1)(0,1)210010021?(0,1)(1,2)0001203?0???0011200?1000000000001??0?0????0?000200200000100
Eph_Gregopimpla_inquisitor		10120101100103?000(0,1)0000040000000100000100?110011000000010210(1,3)0010000010012013?3?0000003000000000000010000001000100301200?01030001110(0,2)101222033(1,2)22000(1,2)0021100?00100(1,2)000(1,2)20(2,3)00000001120201100001000001100001101?0010300001000000
Eph_Parapherithous_gnathaulax	10120111100103?00000000040000040100000100?0(2,3,4,5)0011000000010110000(0,1)00000(1,2)0012013?3?010000(0,2)000000000000010000001000100001?10001030000?10(0,3)111214042222000(0,1)0021000?021002000(0,1)203010001011(0,2)2201100001000001100001001?0010500001101101
Eph_Pimplaetus_crassigenus		(0,1)0120101100103?00000200040000044100000100????0210100000102(1,2)0000000000220(1,2)2003?3?0100000000000000000010000001000100(0,3)0(1,2)210001020001110(0,3)1013220332(1,2)2000(1,2)0011(0,1)00?00101(1,2)0000?01011001011(0,2)4201000001000001100001001?0010(1,2)00001100100
Eph_Scambus_calobatus		(1,2)0120101(0,1)00003?0?0?000004000?0?0????00100?0100(0,1)10000000102(0,1)000000000010012013?3?0100000??0????0010001000000100(0,2)2003(0,1)211100?030000110(0,2)1012120432(1,2)202020011000?011?0(1,2)000220301?100?1120200100000000001??0?0??????010300000000000
Eph_Scambus_fossilobus 		?????????????????????????0??????????????0?(2,3,4,5)(1,2,3,4,5)(0,1)?(0,1,2)??????(0,2,3,4)?????????(0,2)?????1??(0,1)2?(2,3)?????????0(0,1,2,3,4,5)?????????????(1,2)??????????10?00????????(2,3)00??1102111121(0,1)422210(0,2)02(0,1)(0,1)?1??0?0???(0,1)????(1,2)1?(2,3)?????(0,1)????????(0,1)(0,1)0?00(0,1)00(0,1)01????0??????0??(1,2)000???0?00(0,1,2)
Eph_Scambus_mandibularis		?0??0???1?0??????????????0????????????????????(1,2)?????????????(0,1)??(0,1,2)?????1??(0,1)????????????0?????????????????????(0,1)????????????????(2,3)000211?01(1,2)12220322?10?????????0?0???(0,1)(1,2)0???????????0????????0???????????????0??????(0,1,2,3,4,5)??2?00????????
Eph_Scambus_parachuti		?????????????????????????0????(0,1,3,4)??????01?0?11(0,1)?(1,2)?????0????2(1,3)?(0,1)?010???01?0(0,1)2?(2,3)????(0,1)10000???0??????????????????????????????????3000?11001011210222(1,2)20?????????0?0???(0,1)?0???????????(0,1)????0???0???00??0??????????????(0,1,2,3,4,5)??1?00????????
Eph_Tromatobia_oculatoria		(0,1)011010110010000000(1,2)000041000000100000100?110011000000010(1,2)10100100000?0012003?3?01000020000000000000100000010001001(0,1)(0,1)20000103(0,6)0011102111121033221000(1,2)0011(0,1)00?001002000(0,1)?0201000001121201200001000001100001101?0010100021000000
Eph_Xanthophenax_concolor		(0,1)0120101100103?00002000030000040100000100?1(1,2,3,4,5)001100000101023000000000010012003?3?0100000000000000000010000001000100000110001020000110(2,3)10(0,1)2120322(1,2)1000(1,2)0011100?0210020000?0200000001124201000001000001100001001?0000(3,4,5)00001001000
Eph_Zaglyptus_varipes		10020121100100?00000000030000002100000(1,2)00?110011000000000110100000000(1,2)00120(0,1)3?3?01100020000000100000100000010001003(0,1)1200001002003(1,2)10210(1,2)122023(1,2)210(1,2)010001100002100210012030001000112420120000100000220000100100010200001000010
Pim_Apechthis_compunctor		10020101100100?000000010500(0,1)00010000(1,2)010021100020000000001(1,3)0100020000101(0,1)2013?3?010000(0,2)000001000000010000001000101100110100010003?10(2,3)102213043222000(0,1)003110010210020?00?030101000112222100000100000110010012100000140001000002
The_Augerella_achterbergi		(1,2)011010?000(0,1)0(0,3)?0000(1,2)00(0,1)(0,1)5000?000????00(1,2)00?12000?000000000(0,1)?1300010000110120(2,3)3?2?210000000010??0110000?000001000100(4,7)0001110?130001(1,2)10(2,3)10(1,2)22202212202010011102(2,4)021(0,1)121002101010100011240?1200001000001??0?0??????00?00000(0,1)000002
The_Epitheronia_sp			(1,2)012010?100(0,1)0(0,3)?0?0(0,1)(1,2)00(0,1)(0,1)400(0,1)?00(0,1)????00100?12000?00000000(0,1)1(0,1)130001000011012033?012100200000?0????10000?0?00010?0(0,1)0130?00110?130001(1,2)10(2,3)10(1,2)11202112202010011102(2,4)021(0,1)120002200010100011240?1200003000001??0?0??????0001000?(0,1)000000
Pim_Itoplectis_maculator		10010101100100?00000001040000001000000100?1110020000000001(0,1)010002000010112013?3?0100000000001000000030000001000100300111100010003?10210111113312100000021100?021002000210301010001122201210000200201200101121?0000100001000002
Pim_Lissopimpla_sp			20021?(0,3)2(1,2)00020?00021101031000001????0010102(3,4,5)000??01001001241001020000110120(0,2)3?002101101?00?1000110000?00000100110200111110?02000111011(0,1)02130531230000002101(0,1)0021?120001?0010?200011(0,2)40?032000320020110010012100000200(0,1)01000000
Pim_Pimpla_rufipes			10010101100100?0000000004000000100001010021200020000000000?0100020000(1,2)011?003?3?210000300000100100000?000001000100001111100030003?10210(1,2)2130421220000003110000210020000?030101000112220100000010010110010112100000100001000002
Pim_Pimpla_eocenica			1(0,1)???????????????????????????????????????????????????????24??????????(0,1)?0(0,1)????????????0??????????????????????????????????????(1,2,3,4)00??1??0121112(0,1)321210?????????0(0,1)0???(0,1)2?00(1,2)(1,2)??????????????????????????????????????????(1,2,3,4,5)???????????
The_Theronia_clathrata		(1,2)0120101100100?000?(1,2)000(0,1)500(0,1)0000000000100?1300010010000002(0,1)110000000011012032?002000000000100000(0,1)0000?000001000100(0,5)01001103130001?10310121202212200000021102?02(1,2)0120?02200010100?11040013100001000?110000110100000?0000100000?
PIM_Xanthopimpla_messelensis	?????????????????????????????????????01?0?(2,3,4,5)(1,2,3,4,5)(0,1)?(0,1)?????????????????????????(0,1)2?(1,2,3)????????????????????????(0,3)?0????(0,1)???(0,1)??(4,7)0????1???(2,3)(0,6)0??2101101222052(1,3)(1,2)10(0,2)?1(0,1)(0,1)11??1?01??(0,1)?0?0(1,2)??(2,3)?(0,1)???(0,1)????????2?0?0(0,3)?00??1????0?????????(1,2)000???????(0,1,2)
PIM_Xanthopimpla_praeclara		?????????????????????????0?????(0,1,5)????????0?230????????????2(1,2,3,4)????(0,1,2)???????0(0,1)????????????????0??????????0??????0??002?72???1????0(0,2,6)0??0100101113022(1,2)(1,2)10(0,2)0(1,2)0(0,1)11??2?0???(0,1)2??021???????0?????2??3???0?????????????????????1200???0?0?(0,1,2)
PIM_Xanthopimpla_varimaculata	20??2?001000(2,3)0?0?0?0001(0,1)5000?000????10100?23000?0310000012(0,1)2300020000100120(2,3)2?2?2000010?00????0110000?0?000000001272000110?02(0,6)0002103101203042(0,1)2200000021002(0,1)0(1,2)1?120002200?(0,1)???0?11242(0,1,2)13(1,2)0003(1,2)00(1,2)01??0?1?????0000120001000000
Pol_Acrodactyla_degener		20120101100000?000010000300000021000011000210011(0,5)02001100230100(0,1)00000100(1,2)2013?010100000200000000001010000001000100(0,3)00100011003000?10(0,2)112221011(0,2)2101031(1,2)01000?00101(1,2)0002(1,2)010101000112400110000100000110000110100000001201000006
Pol_Chablisea_khuatdanglongi	2001010(0,1)100000?0?00200004100?00(1,2)????01100?21001110000101124030000000010012013?2?0100003000?0??000010(1,2)00?00010001(0,2)0301???01?0030001100101222032(1,2)(1,2)10(1,2)02(0,1)01100??0(1,2)1(0,1)12000220701?100?11242?120000200000(2,0)??0?0??????0?0100200010006
Pol_Dreisbachia_pictifrons		(1,2)0001101100000?000010000301000021000011000110011(0,7)00000011(1,2)(3,4)010000000010012013?3?01000002000000000010100000010001003(0,1)010001103(0,2)002?10(0,2)10(1,2)221023(1,2)(1,2)10(1,2)020011000?0010120002(1,2)00000100?112400110000100000110000110100010110201000006
Pol_Inbioia_pivai			00010101200000?0?0?20000?000?0(0,3,4)1????01100??100(0,1)??00000000100??0(0,1)100001(0,1)0120?3?3?0100003????0??000010100?00010?0100000????1?00(0,6)002?10210212?(0,1)22(1,2)????????????2?021?02??0???????????????????????????????????????????0????????????
Pol_Oxyrrhexis_carbonator		20011101100000?00001000040000002100001100?010011(0,1)0000000014010000000010012003?3?0100000200000000001010000001000100?0010001100(0,3,6)001?10(0,2)1(0,1)(1,2)1210222(1,2)102010211000?0010020001(1,2)0(2,3)00010001124201100001000001100001101?0000001201000006
Pol_Polysphincta_tuberosa		(1,2)0020101100000?000(0,1)0000030000002100001100????011500000000(1,2)(1,3)010000000012011003?3?0100000200000000001010000001000100?0010001100300111001(0,1)11210432210(1,2)0200110?0?001002000220000010001124201100001000001100001101?0010101201000006
Pol_Zatypota_percontatoria		(1,2)0010101111000?000000000400000021000011000100011000001100(1,2)40100000000100120(0,1)3?000100000200000000001010000001000100300100011003000?1001(0,1)21210122210(1,2)0?13110?0?02101(1,2)0001(1,2)040001000112450110000200000110000110100000101201000006
Poe_Cnastis_vulgaris		22??00(0,3)1000(0,1)(0,1)3?0?0(0,1)(0,1)000(0,1)3100?1400??000100?1100205200020102(1,2,4)0100500000(1,2)0022020001110000301??00?0020001100000200020100141100?000000110011(0,1)3140322230(0,3)000021000?0211121?0(0,1)?0701??01?1020200000?00000001??0?1??????100?00001000000
Poe_Deuteroxorides_elevator		22??0001100100?0000(0,1)000(0,1)40000000101000100011(0,1)010(0,5,7)2000301022010050000022022003?01010000301000000020001100000100020000020000000(0,1,2,6)013?10(0,1)10122302321100000021000102(0,1)12(1,2)1?00?030(1,2)000101020400000000000001100?0000100000200001000000
Poe_Neoxorides_collaris              22??(0,1)001000100?00000000(0,1)31000102001000100012002052000(0,5)0102(1,2)00015000002012(1,2)003?0111000030(0,1)0?0?00020000?00000100020100131000?00(0,1,2,6)012?1011112140322(1,2)2000000210001(0,2)211121000?050105000110040100000000000110000010100(0,1)00(2,3)10001000000
Poe_Podoschistus_scutellaris	22??0031100(0,1)00?0?0(0,1)(1,2)000(0,1)4100?10(0,2)????00100?1(2,3,4,5)002?52000(0,5)000(1,2)300015000002(0,2)022003?0(0,1)01000030?0?00?0020001100000200020100(1,2)31000?00(6,7)000(0,1)10(0,3)11(0,1)2140322(1,2)300000021(0,1)00?021?1(1,2)(0,1)00(0,1)?0501?90(0,1)01(0,1)(0,2)02000?0000?00?0(1,2)??0?1??????(0,1)00310001000000
Poe_Poemenia_hectica		202111011?0(0,1)03?0?0?00000?000?000?00000100?1200(1,2)20200000102100005000002(1,2)022023?(0,3)1010000301000??0010000?000002000201000?1100?020002010211(0,1)21?0221(1,2)2020000?1(0,1)00?0201111?00?0?020101?110010000000000000(0,1)??0?0?????0?00300(0,1)0??00000
Rhy_Epirhyssa_sp			11(1,2)(1,2)00(0,1)110?1030(0,1)?0?000004000?000???000100?1200100000050?0220100(0,1)240002(0,1)012003?3?1000004?01?00?0010000?00000200020(0,1)(3,4)0020110?00(6,7)002110310232403202300000021102(2,3)02111(1,2)(0,1)000?00010(0,8)2101?30(0,7)?110000000000(0,1)??1?2?????0700400(0,1)00000002
Rhy_Rhyssa_amoena			101200011000031000000000300000(0,1)000?000(1,2)010(1,2,3,4,5)(2,3,4,5)00106000050102400(1,2)00000002(0,1)012003?3?2(0,1)0000(0,1)??0?0000010000?0?000?(0,1)00101?0041000?02(0,6)0011103112325032025000000211000021?1(1,2)(0,1)000?0501???1010303?1300000000001101?2??(0,3)100?00(3,4,5)00000000002
Rhy_Rhyssa_persuasoria		101200?11000031(0,1)000100003100001000000010021(0,1,2)00(0,1)06000050102(0,1)001001000010012003?3?(1,2)000003?00?0000010000?00000200010100151000?02(0,6)001?103122324032(0,2)2400000021100102101(1,2)0000?0501?8?0010303?030000000000110102103100000(3,4,5)00000001002
Rhy_Rhyssella_furanna		10(1,2)(0,1)010110000300000000(0,1)0400000001??0001000120010000005010210010(0,1)00000120120(0,1)3?010100003000?00?0120000?00000200010000141100?0(2,3)0001110(1,3)12(1,2)3230422230(0,3)0000211000011111(0,1)00(0,1)?0501?00101131420000000000001(0,1)00?110310?100500000000002
Rhy_Rhyssella_vera			?0(0,1)1??0?1????????????????0???????????0(1,2)??????????????5?????????(0,1,2)????????(0,1)????????????0?????????0(1,2)??????????(1,2)???10?0?????????(2,3,4)60021?031(0,1)(1,2)2220212(1,2)203000021??0(0,1)0???(0,1)?0???????????(0,1)????????0???0???0???????????????0?(3,4,5)000????????
Rhy_Triancyra_galloisi		(1,2)(2,4)??0?0110010300?01000003100?000000000100?11(0,1)010(2,6)00005010220000010000100(0,1)2003?3?110000(0,4)?01?00?0110000?0?00020?0200?0121110?007001110311022404411300000011100?0211010000?0001?821010300?1000000000001??1?2??????000400020000001
Xor_Odontocolon_sp			10110032100100?000010000?0000004?????0100023001000001(0,2)01024000010000020022030000100100(0,4)000?????0(0,1)0000?00000(0,1)00100040(0,1)200000003000110(0,3)1012220142220202000100000(0,2)01120001?0(2,7)0(1,2)1000?0??(0,1)(0,2)000?0000?00??210??100200?0?0????????????
Xor_Xorides_praecatorius		22??0012100100?000(0,1)1000031000004????1010121001103400120102420001000001(0,1)0120300001001003(0,2)00???00120000?00000200010060010000000(3,6)000110010222303322200020001000000011201021070(0,1)(0,1)100?0??1200?000000000?21(0,1)0?100200?000200001101109
;
end;
